# Supplementary material for: MirSNP, a database of polymorphisms altering miRNA target sites, identifies miRNA-related SNPs in GWAS SNPs and eQTLs
Source: BMC Genomics. 2012 Nov 23;13:661. doi: 10.1186/1471-2164-13-661 (PMC3582533; doi:10.1186/1471-2164-13-661)
Supplement: Additional file 1: Table S1 — Disease-associated SNPs found within microRNA genes. We queried articles for all SNPs located in human pre-miRNA genes and their adjacent upstream/downstream 200 bp regions. 286 articles were found that were published before November, 2011. We reviewed these papers and selected 22 SNPs that were reported to be associated with diseases. aPubmed ids and SNP information are from dbSNP135. bmicroRNA positions are from mirBASE18. cThe MAF column reports the allele frequency of the minor allele from the four populations where it was the highest. [file 1471-2164-13-661-S1.xls]

## Sheet: Associated SNPs in miRNA genes
SNPa	miRNAb	SNP Location on miRNA gene	MAFc	Disease	Res Populoation	Janoural	Pubmed_ida	Author
rs1700	hsa-mir-198	5' near gene	0.12	schizophrenia	Danish, Swedish and Norwegian	PLoS One	17849003	Hansen T
rs213210	hsa-mir-219-1	3' near gene	0.45	esophageal cancer	Caucasian	Cancer Prev Res (Phila)	19138993	Ye Y
rs531564	hsa-mir-124-1	3' near gene	0.19	esophageal cancer	Caucasian	Cancer Prev Res (Phila)	19138993	Ye Y
rs895819	hsa-mir-27a	In pre-miRNA	0.46	gastric cancer	Chinese	Cancer Sci	20666778	Sun Q
rs895819	hsa-mir-27a	In pre-miRNA	0.46	breast/ovarian cancer		Int J Cancer	19950226	Kontorovich T
rs895819	hsa-mir-27a	In pre-miRNA	0.46	breast cancer	German	Breast Cancer Res Treat.	19921425	Yang R
rs1834306	hsa-mir-100	5' near gene	0.45	metastatic colon cancer		Pharmacogenomics J	20585341	Boni V
rs2289030	hsa-mir-492	In pre-miRNA	0.3	Korean		J Cancer Res Clin Oncol	20044760	Lee HC
rs2292832	hsa-mir-149	In pre-miRNA	0.37	asthma	Chinese	DNA Cell Biol	21663520	Su XW
rs2292832	hsa-mir-149	In pre-miRNA	0.37	pneumoconiosis		J Hum Genet	19881472	Wang M
rs2910164	hsa-mir-146a	In pre-miRNA	0.47	lung cancer		Clin Chem Lab Med	21902575	Vinci S
rs2910164	hsa-mir-146a	In pre-miRNA	0.47	asthma	Chinese	DNA Cell Biol	21663520	Su XW
rs2910164	hsa-mir-146a	In pre-miRNA	0.47	glioma		J Neurooncol	21744077	Permuth-Wey J
rs2910164	hsa-mir-146a	In pre-miRNA	0.47	cervical cancer	Chinese	Gynecol Oncol	21529907	Yue C
rs2910164	hsa-mir-146a	In pre-miRNA	0.47	tuberculosis	Chinese	Hum Immunol	21524676	Li D
rs2910164	hsa-mir-146a	In pre-miRNA	0.47	cervical cancer		Mol Carcinog	21319225	Zhou B
rs2910164	hsa-mir-146a	In pre-miRNA	0.47	gastric cancer	Japanese	Helicobacter	21073609	Okubo M
rs2910164	hsa-mir-146a	In pre-miRNA	0.47	breast/ovarian tumor	Italian probands	Carcinogenesis	20810544	Pastrello C
rs2910164	hsa-mir-146a	In pre-miRNA	0.47	gastric atrophy	Japanese	Dig Dis Sci	20721625	Hishida A
rs2910164	hsa-mir-146a	In pre-miRNA	0.47	esophageal cancer	Chinese	Fam Cancer	20680470	Guo H
rs2910164	hsa-mir-146a	In pre-miRNA	0.47	prostate cancer		Prostate	19902466	Xu B
rs2910164	hsa-mir-146a	In pre-miRNA	0.47	thyroid cancer		Proc Natl Acad Sci U S A	19164563	Jazdzewski K
rs2910164	hsa-mir-146a	In pre-miRNA	0.47	hepatocellular cancer		Carcinogenesis	18711148	Xu T
rs2910164	hsa-mir-146a	In pre-miRNA	0.47	breast/ovarian cancer		Carcinogenesis	18660546	Shen J
rs2910164	hsa-mir-146a	In pre-miRNA	0.47	cancer	Asian	Mol Biol Rep	21947843	Wang J
rs3746444	hsa-mir-499	In pre-miRNA	UN	squamous cell carcinoma of the head and neck		Cancer	20549817	Liu Z
rs3746444	hsa-mir-499	In pre-miRNA	UN	breast cancer	Chinese	Hum Mutat	18634034	Hu Z
rs3746444	hsa-mir-499	In pre-miRNA	UN	tuberculosis	Chinese	Hum Immunol	21524676	Li D
rs3746444	hsa-mir-499	In pre-miRNA	UN	cervical cancer		Mol Carcinog	21319225	Zhou B
rs3746444	hsa-mir-499	In pre-miRNA	UN	ulcerative colitis	Japanese	J Clin Immunol	20848167	Okubo M
rs3746444	hsa-mir-499	In pre-miRNA	UN	prostate cancer	Indian	Mol Biol Rep	20842445	George GP
rs3746444	hsa-mir-499	In pre-miRNA	UN	dilated cardiomyopathy		Clin Chim Acta	20488170	Zhou B
rs3746444	hsa-mir-499	In pre-miRNA	UN	Chronic obstructive pulmonary disease		Clin Biochem	21565178	Li LJ
rs4919510	hsa-mir-608	In pre-miRNA	0.47	colorectal cancer	Chinese	Cancer Epidemiol Biomarkers Prev	22028396	Xing J
rs5745925	hsa-mir-631	In pre-miRNA	UN	esophageal cancer	Caucasian	Cancer Prev Res (Phila)	19138993	Ye Y
rs5745925	hsa-mir-631	In pre-miRNA	UN	esophageal cancer	Caucasian	Cancer Prev Res (Phila)	19138993	Ye Y
rs6505162	hsa-mir-423	In pre-miRNA	0.4	esophageal cancer	Caucasian	Cancer Prev Res (Phila)	19138993	Ye Y
rs6505162	hsa-mir-423	In pre-miRNA	0.4	breast/ovarian cancer		Int J Cancer	19950226	Kontorovich T
rs6505162	hsa-mir-423	In pre-miRNA	0.4	esophageal cancer	Caucasian	Cancer Prev Res (Phila)	19138993	Ye Y
rs6505162	hsa-mir-423	In pre-miRNA	0.4	colorectal cancer	Chinese	Cancer Epidemiol Biomarkers Prev	22028396	Xing J
rs7205289	hsa-mir-140	In pre-miRNA	UN	nonsyndromic cleft palate	West China	Am J Med Genet A	20358594	Li L
rs7372209	hsa-mir-26a-1	5' near gene	0.33	metastatic colon cancer		Pharmacogenomics J	20585341	Boni V
rs7372209	hsa-mir-26a-1	5' near gene	0.33	oral premalignant lesions		Mol Carcinog	19851984	Clague J
rs11134527	hsa-mir-218-2	5' near gene	0.47	cervical cancer	Chinese women	Gynecol Oncol	20163849	Zhou X
rs11614913	hsa-mir-196a-2	In pre-miRNA	0.48	esophageal cancer	Caucasian	Cancer Prev Res (Phila)	19138993	Ye Y
rs11614913	hsa-mir-196a-2	In pre-miRNA	0.48	lung cancer		Clin Chem Lab Med	21902575	Vinci S
rs11614913	hsa-mir-196a-2	In pre-miRNA	0.48	congenital heart disease	Chinese	Hum Mutat	19514064	Xu J
rs11614913	hsa-mir-196a-2	In pre-miRNA	0.48	lung cancer	Chinese	Cancer Epidemiol Biomarkers Prev	19293314	Tian T
rs11614913	hsa-mir-196a-2	In pre-miRNA	0.48	esophageal cancer	Caucasian	Cancer Prev Res (Phila)	19138993	Ye Y
rs11614913	hsa-mir-196a-2	In pre-miRNA	0.48	breast cancer	Chinese	Hum Mutat	18634034	Hu Z
rs11614913	hsa-mir-196a-2	In pre-miRNA	0.48	bladder cancer	North India	DNA Cell Biol	21345130	Mittal RD
rs11614913	hsa-mir-196a-2	In pre-miRNA	0.48		Japanese	Helicobacter	21073609	Okubo M
rs11614913	hsa-mir-196a-2	In pre-miRNA	0.48	ulcerative colitic	Japanese	J Clin Immunol	20848167	Okubo M
rs11614913	hsa-mir-196a-2	In pre-miRNA	0.48	prostate cancer	Indian	Mol Biol Rep	20842445	George GP
rs11614913	hsa-mir-196a-2	In pre-miRNA	0.48	dilated cardiomyopathy		Clin Chim Acta	20488170	Zhou B
rs11614913	hsa-mir-196a-2	In pre-miRNA	0.48	lung cancer		J Clin Invest	18521189	Hu Z
rs11614913	hsa-mir-196a-2	In pre-miRNA	0.48	papillary thyroid carcinoma		Proc Natl Acad Sci U S A	18474871	Jazdzewski K
rs11614913	hsa-mir-196a-2	In pre-miRNA	0.48	Chronic obstructive pulmonary disease		Clin Biochem	21565178	Li LJ
rs11614913	hsa-mir-196a-2	In pre-miRNA	0.48	hepatocellular carcinoma	Turkish	J Viral Hepat	21692953	Akkz H
rs11614913	hsa-mir-196a-2	In pre-miRNA	0.48	breast cancer	Chinese and Indian	Mol Biol Rep	21625865	Wang F
rs11614913	hsa-mir-196a-2	In pre-miRNA	0.48	hepatocellular carcinoma	Chinese	Pathology	21080878	Li XD
rs11614913	hsa-mir-196a-2	In pre-miRNA	0.48	esophageal cancer	Chinese	Biomarkers	20722507	Wang K
rs11614913	hsa-mir-196a-2	In pre-miRNA	0.48	head and neck squamous cell carcinoma		Clin Cancer Res	20501619	Christensen BC
rs11614913	hsa-mir-196a-2	In pre-miRNA	0.48	glioma	Chinese	J Cancer Res Clin Oncol	20229273	Dou T
rs11614913	hsa-mir-196a-2	In pre-miRNA	0.48	hepatocellular carcinoma	Chinese Male	Hum Immunol	20188135	Qi P
rs11614913	hsa-mir-196a-2	In pre-miRNA	0.48	gastric cancer	Chinese	Dig Dis Sci	19834808	Peng S
rs11614913	hsa-mir-196a-2	In pre-miRNA	0.48	breast tumorigenesis		Cancer Res	19567675	Hoffman AE
rs12976445	hsa-mir-125a	5' near gene	UN	recurrent pregnancy loss	Chinese	RNA Biol	21788734	Hu Y
rs17578796	hsa-mir-206	3' near gene	UN	schizophrenia	Danish and Norwegian	PLoS One	17849003	Hansen T
rs17578796	hsa-mir-206	3' near gene	UN	schizophrenia	Danish, Swedish and Norwegian	PLoS One	17849003	Hansen T
rs41275794	hsa-mir-125a	5' near gene	UN	recurrent pregnancy loss	Chinese	RNA Biol	21788734	Hu Y
rs76481776	hsa-mir-182	In pre-miRNA	UN	major depression		Hum Mol Genet	20656788	Saus E
ss178077483	hsa-mir-30e	In pre-miRNA	UN	schizophrenia	Chinese	Schizophr Res	20347265	Xu Y
ss178077483	hsa-mir-30e	In pre-miRNA	UN	major depression	Chinese	J Affect Disord	20579744	Xu Y
rs11614913	has-miR-196-a2	In pre-miRNA	0.48	breast cancer		Breast Cancer Res Treat	20640596	Gao LB
